# Supplementary material for: Correlation of CRISPR/Cas and Antimicrobial Resistance in Klebsiella pneumoniae Clinical Isolates Recovered from Patients in Egypt Compared to Global Strains
Source: Microorganisms. 2023 Jul 30;11(8):1948. doi: 10.3390/microorganisms11081948 (PMC10459600; doi:10.3390/microorganisms11081948)
Supplement: Supplementary file 1 [file microorganisms-11-01948-s001.zip]

Archive with 1 entries (1 files):
- microorganisms-2536753-supplementary.pdf
